# Supplementary material for: Long-Term Outcomes of Contemporary Percutaneous Coronary Intervention with the Xience Drug-Eluting Stent: Results from a Multicentre Australian Registry
Source: J Clin Med. 2022 Dec 29;12(1):280. doi: 10.3390/jcm12010280 (PMC9821001; doi:10.3390/jcm12010280)
Supplement: Supplementary file 1 [file jcm-12-00280-s001.zip]

Archive with 1 entries (1 files):
- jcm-2080879-supplementary.pdf
